# Supplementary material for: Identification of ERAD-dependent degrons for the endoplasmic reticulum lumen
Source: eLife. 2024 Nov 12;12:RP89606. doi: 10.7554/eLife.89606 (PMC11556787; doi:10.7554/eLife.89606)
Supplement: Figure 1—source data 2. [file elife-89606-fig1-data2.zip]

Archive with 4 entries (3 files):
- Figure 1-source data 2/
- Figure 1-source data 2/BaldridgeLab 2019-02-19 13h10m18s Stain Free Gel 30.000s(Stain Free Gel).tif
- Figure 1-source data 2/BaldridgeLab 2019-02-19 17h38m56s Chemiluminescence 72.400s(Chemiluminescence).tif
- Figure 1-source data 2/BaldridgeLab 2019-02-19 17h55m20s Chemiluminescence 600.000s(Chemiluminescence).tif
