# Supplementary material for: Identification of ERAD-dependent degrons for the endoplasmic reticulum lumen
Source: eLife. 2024 Nov 12;12:RP89606. doi: 10.7554/eLife.89606 (PMC11556787; doi:10.7554/eLife.89606)
Supplement: Figure 2—source data 1. [file elife-89606-fig2-data1.zip]

Archive with 1 entries (1 files):
- Figure 2-source data 1.pdf
