# Supplementary material for: Identification of ERAD-dependent degrons for the endoplasmic reticulum lumen
Source: eLife. 2024 Nov 12;12:RP89606. doi: 10.7554/eLife.89606 (PMC11556787; doi:10.7554/eLife.89606)
Supplement: Figure 2—source data 2. [file elife-89606-fig2-data2.zip]

Archive with 16 entries (15 files):
- Figure 2-source data 2/
- Figure 2-source data 2/BaldridgeLab 2021-10-21 12h04m07s Stain Free Gel 20.000s(Stain Free Gel).tif
- Figure 2-source data 2/BaldridgeLab 2021-10-21 17h35m41s Chemiluminescence 20.000s(Chemiluminescence).tif
- Figure 2-source data 2/BaldridgeLab 2021-12-16 12h10m45s Stain Free Gel 30.000s(Stain Free Gel).tif
- Figure 2-source data 2/BaldridgeLab 2021-12-16 14h28m45s Chemiluminescence 5.000s(Chemiluminescence).tif
- Figure 2-source data 2/BaldridgeLab 2021-12-20 11h21m44s Stain Free Gel 30.000s(Stain Free Gel).tif
- Figure 2-source data 2/BaldridgeLab 2021-12-20 19h42m04s Chemiluminescence 300.000s(Chemiluminescence).tif
- Figure 2-source data 2/BaldridgeLab 2022-07-20 09h25m26s Stain Free Gel 17.093s(Stain Free Gel).tif
- Figure 2-source data 2/BaldridgeLab 2022-07-21 12h26m51s DyLight 800 10.000s(DyLight 800).tif
- Figure 2-source data 2/BaldridgeLab 2023-04-26 10h09m07s Stain Free Gel 13.887s(Stain Free Gel).tif
- Figure 2-source data 2/BaldridgeLab 2023-04-26 13h59m16s DyLight 800 30.000s(DyLight 800).tif
- Figure 2-source data 2/BaldridgeLab 2023-04-27 09h06m32s Stain Free Gel 14.553s(Stain Free Gel).tif
- Figure 2-source data 2/BaldridgeLab 2023-04-27 13h53m42s DyLight 800 30.000s(DyLight 800).tif
- Figure 2-source data 2/BaldridgeLab 2023-05-01 09h16m57s Stain Free Gel 12.203s(Stain Free Gel).tif
- Figure 2-source data 2/BaldridgeLab 2023-05-01 13h25m15s DyLight 800 60.000s(DyLight 800).tif
- Figure 2-source data 2/BaldridgeLab 2023-05-02 13h45m41s DyLight 800 50.000s(DyLight 800).tif
