# Supplementary material for: Identification of ERAD-dependent degrons for the endoplasmic reticulum lumen
Source: eLife. 2024 Nov 12;12:RP89606. doi: 10.7554/eLife.89606 (PMC11556787; doi:10.7554/eLife.89606)
Supplement: Figure 2—figure supplement 1—source data 2. [file elife-89606-fig2-figsupp1-data2.zip]

Archive with 7 entries (6 files):
- Figure 2-figure supplement 1-source data 2/
- Figure 2-figure supplement 1-source data 2/BaldridgeLab 2020-12-04 11h08m25s Stain Free Gel 9.179s(Stain Free Gel).tif
- Figure 2-figure supplement 1-source data 2/BaldridgeLab 2020-12-04 17h25m27s Chemiluminescence 60.000s(Chemiluminescence).tif
- Figure 2-figure supplement 1-source data 2/BaldridgeLab 2021-10-13 11h43m42s Stain Free Gel 25.000s(Stain Free Gel).tif
- Figure 2-figure supplement 1-source data 2/BaldridgeLab 2021-10-13 18h01m38s Chemiluminescence 2.000s(Chemiluminescence).tif
- Figure 2-figure supplement 1-source data 2/C_20.12.04a_StainFree_GNRWG_bottom.tif
- Figure 2-figure supplement 1-source data 2/C_20.12.04_antiGFP_GFPdegron_26s.tif
