# Supplementary material for: Identification of ERAD-dependent degrons for the endoplasmic reticulum lumen
Source: eLife. 2024 Nov 12;12:RP89606. doi: 10.7554/eLife.89606 (PMC11556787; doi:10.7554/eLife.89606)
Supplement: Figure 2—figure supplement 2—source data 2. [file elife-89606-fig2-figsupp2-data2.zip]

Archive with 3 entries (2 files):
- Figure 2-figure supplement 2-source data 2/
- Figure 2-figure supplement 2-source data 2/BaldridgeLab 2023-05-02 10h47m47s Stain Free Gel 10.598s(Stain Free Gel).tif
- Figure 2-figure supplement 2-source data 2/BaldridgeLab 2023-05-02 13h54m14s DyLight 800 300.000s(DyLight 800).tif
