# Supplementary material for: Identification of ERAD-dependent degrons for the endoplasmic reticulum lumen
Source: eLife. 2024 Nov 12;12:RP89606. doi: 10.7554/eLife.89606 (PMC11556787; doi:10.7554/eLife.89606)
Supplement: Figure 3—source data 2. [file elife-89606-fig3-data2.zip]

Archive with 10 entries (9 files):
- Figure 3-source data 2/
- Figure 3-source data 2/BaldridgeLab 2022-01-16 10h33m45s Stain Free Gel 13.748s(Stain Free Gel).tif
- Figure 3-source data 2/BaldridgeLab 2022-01-17 11h05m17s Chemiluminescence 90.000s(Chemiluminescence).tif
- Figure 3-source data 2/BaldridgeLab 2022-01-19 10h03m25s Stain Free Gel 12.085s(Stain Free Gel).tif
- Figure 3-source data 2/BaldridgeLab 2022-01-19 13h34m04s Chemiluminescence 38.000s(Chemiluminescence).tif
- Figure 3-source data 2/BaldridgeLab 2022-01-30 10h35m09s Stain Free Gel 12.955s(Stain Free Gel).tif
- Figure 3-source data 2/BaldridgeLab 2022-01-31 11h16m59s Chemiluminescence 60.000s(Chemiluminescence) (2).tif
- Figure 3-source data 2/BaldridgeLab 2022-01-31 11h16m59s Chemiluminescence 60.000s(Chemiluminescence).tif
- Figure 3-source data 2/BaldridgeLab 2022-06-16 10h43m24s Stain Free Gel 15.341s(Stain Free Gel).tif
- Figure 3-source data 2/BaldridgeLab 2022-06-16 14h04m35s DyLight 800 50.000s(DyLight 800).tif
