# Supplementary material for: Identification of ERAD-dependent degrons for the endoplasmic reticulum lumen
Source: eLife. 2024 Nov 12;12:RP89606. doi: 10.7554/eLife.89606 (PMC11556787; doi:10.7554/eLife.89606)
Supplement: Figure 4—source data 2. [file elife-89606-fig4-data2.zip]

Archive with 11 entries (10 files):
- Figure 4-source data 2/
- Figure 4-source data 2/BaldridgeLab 2023-01-06 14h07m50s Chemiluminescence 25.000s(Chemiluminescence).tif
- Figure 4-source data 2/BaldridgeLab 2023-01-06 16h13m20s Chemiluminescence 20.000s(Chemiluminescence).tif
- Figure 4-source data 2/BaldridgeLab 2023-02-03 14h06m08s Chemiluminescence 12.000s(Chemiluminescence).tif
- Figure 4-source data 2/BaldridgeLab 2023-02-03 15h56m02s Chemiluminescence 12.000s(Chemiluminescence).tif
- Figure 4-source data 2/BaldridgeLab 2023-02-05 10h48m33s Chemiluminescence 25.000s(Chemiluminescence).raw16.tif
- Figure 4-source data 2/BaldridgeLab 2023-02-05 10h48m33s Chemiluminescence 25.000s(Chemiluminescence).tif
- Figure 4-source data 2/BaldridgeLab 2023-02-06 10h59m06s Chemiluminescence 10.000s(Chemiluminescence).tif
- Figure 4-source data 2/BaldridgeLab 2023-05-15 13h25m52s Chemiluminescence 15.000s(Chemiluminescence).tif
- Figure 4-source data 2/BaldridgeLab 2023-05-15 13h27m08s Chemiluminescence 60.000s(Chemiluminescence).tif
- Figure 4-source data 2/BaldridgeLab 2023-05-16 10h48m00s Chemiluminescence 45.000s(Chemiluminescence).tif
